# Supplementary material for: Exposed Dentin: Influence of Cleaning Procedures and Simulated Pulpal Pressure on Bond Strength of a Universal Adhesive System
Source: PLoS One. 2017 Jan 12;12(1):e0169680. doi: 10.1371/journal.pone.0169680 (PMC5233420; doi:10.1371/journal.pone.0169680)
Supplement: S1 File — Spreadsheet (Excel file) of micro shear bond strength (μSBS) values of the ten groups (i.e. of the five pre-treatments without/with simulated pulpal pressure). (XLS) [file pone.0169680.s001.xls]

## Sheet: Micro Shear Bond Strength
PONE-D-16-33247 - Raw Data
Micro Shear Bond Strength (µSBS; after 24 hours)
Group SE					Failure Modes					Group SE-P					Failure Modes
	Fmax (N)	µSBS (Mpa)	coh dent	dent-adh sys	adh sys-resin	coh resin	mixed	Remarks			Fmax (N)	µSBS (Mpa)	coh dent	dent-adh sys	adh sys-resin	coh resin	mixed	Remarks
1	34.2	17.1		1						1	23.62	11.81		1
2	25.31	12.655		1						2	10.42	5.21		1
3	32.07	16.035		1						3	28.66	14.33		1
4	29.24	14.62	1							4	25.07	12.535		1
5	36.72	18.36		1						5	43.94	21.97	1
6	24.32	12.16		1						6	45.89	22.945	1
7	33.83	16.915		1						7	32.45	16.225		1
8	30.64	15.32		1						8	25.97	12.985		1
9	31.01	15.505	1							9	36.56	18.28	1
10	31.1	15.55		1						10	41.77	20.885	x	x			1
11	38.98	19.49		1						11	35.88	17.94		1
12	28.29	14.145		1						12	36.41	18.205	1
13	32.47	16.235	1							13	32.47	16.235		1
14	26.6	13.3		1						14	24.51	12.255		1
15	41.57	20.785	x	x			1			15	37.21	18.605	x	x	x		1
16	28.9	14.45	x	x	x		1			16	35.78	17.89	1
17	24.7	12.35	x	x			1			17	26.84	13.42		1
18	23.8	11.9		1						18	28.25	14.125		1
19	45.86	22.93	1							19	29.28	14.64	x	x	x		1
20	33.7	16.85	x	x			1			20	41.54	20.77	x	x			1
Mean		15.8328	20	60	0	0	20			Mean		16.063	25	55	0	0	20
SD		2.92856								SD		4.22157
Max		22.93								Max		22.945
Median		15.5275								Median		16.23
Min		11.9								Min		5.21
Group TE					Failure Modes					Group TE-P					Failure Modes
	Fmax (N)	µSBS (Mpa)	coh dent	dent-adh sys	adh sys-resin	coh resin	mixed	Remarks			Fmax (N)	µSBS (Mpa)	coh dent	dent-adh sys	adh sys-resin	coh resin	mixed	Remarks
1	39	19.5	x	x			1			1	33.71	16.855		1
2	30.29	15.145		1						2	26.98	13.49		1
3	30.8	15.4		1						3	22.95	11.475		1
4	25.32	12.66		1						4	20.43	10.215		1
5	31.91	15.955		1						5	20.81	10.405		1
6	40.71	20.355		1						6	15.51	7.755		1
7	26.53	13.265		1						7	23.63	11.815		1
8	27.43	13.715		1						8	11.66	5.83		1
9	39.87	19.935	1							9	29.2	14.6		1
10	26.66	13.33		1						10	21.45	10.725		1
11	23	11.5		1						11	21.79	10.895		1
12	29.7	14.85		1						12	29.2	14.6		1
13	29.04	14.52		1						13	25.98	12.99	x	x			1
14	25.52	12.76		1						14	29.34	14.67		1
15	28.99	14.495		1						15	36.65	18.325	x	x			1
16	28.69	14.345		1						16	31.63	15.815	x	x	x		1
17	38.61	19.305	x	x			1			17	22.96	11.48		1
18	35.69	17.845		1						18	17.59	8.795		1
19	26.03	13.015		x	x		1			19	32.59	16.295		1
20	31.21	15.605		1						20	27.11	13.555		1
Mean		15.375	5	80	0	0	15			Mean		12.5292	0	85	0	0	15
SD		2.65196								SD		3.18517
Max		20.355								Max		18.325
Median		14.685								Median		12.4025
Min		11.5								Min		5.83
Group PUM					Failure Modes					Group PUM-P					Failure Modes
	Fmax (N)	µSBS (Mpa)	coh dent	dent-adh sys	adh sys-resin	coh resin	mixed	Remarks			Fmax (N)	µSBS (Mpa)	coh dent	dent-adh sys	adh sys-resin	coh resin	mixed	Remarks
1	30.33	15.165		1						1	34.34	17.17		1
2	31.75	15.875		1						2	18.67	9.335		1
3	32.57	16.285		1						3	25.83	12.915		1
4	29.28	14.64		1						4	37.33	18.665	x	x			1
5	34.38	17.19	1							5	33.15	16.575		1
6	25.61	12.805		1						6	28.74	14.37		1
7	27.49	13.745		1						7	20.42	10.21		1
8	21.35	10.675		1						8	16.9	8.45		1
9	20.24	10.12		1						9	35.69	17.845		1
10	35.55	17.775		1						10	26.52	13.26		1
11	35.14	17.57		1						11	30.7	15.35		1
12	23.55	11.775	x	x			1			12	26.53	13.265		x	x		1
13	29.49	14.745	x	x			1			13	28.17	14.085		1
14	29.27	14.635		1						14	26.03	13.015		1
15	39.01	19.505	x	x			1			15	27.27	13.635		1
16	32.82	16.41		1						16	35.49	17.745	x	x			1
17	36.36	18.18	1							17	31.85	15.925		1
18	24.32	12.16		1						18	41.88	20.94		1
19	27.81	13.905		1						19	34.18	17.09	x	x			1
20	41.23	20.615	x	x	x		1			20	26.79	13.395		1
Mean		15.1887	10	70	0	0	20			Mean		14.662	0	80	0	0	20
SD		2.84386								SD		3.18329
Max		20.615								Max		20.94
Median		14.955								Median		14.2275
Min		10.12								Min		8.45
Group PLUS					Failure Modes					Group PLUS-P					Failure Modes
	Fmax (N)	µSBS (Mpa)	coh dent	dent-adh sys	adh sys-resin	coh resin	mixed	Remarks			Fmax (N)	µSBS (Mpa)	coh dent	dent-adh sys	adh sys-resin	coh resin	mixed	Remarks
1	23.61	11.805		1						1	33.31	16.655		1
2	36.35	18.175		1						2	17.44	8.72		1
3	34.94	17.47		1						3	46.03	23.015	x	x			1
4	30.55	15.275		1						4	27.65	13.825		1
5	29.61	14.805		1						5	45.48	22.74		1
6	27.65	13.825		1						6	33.74	16.87		1
7	31.02	15.51		1						7	16.63	8.315		1
8	35.49	17.745	1							8	32.34	16.17		1
9	33.64	16.82		1						9	32.38	16.19	x	x			1
10	32.28	16.14	x	x			1			10	15.38	7.69		1
11	26.94	13.47		1						11	33.66	16.83		1
12	23.74	11.87		1						12	33.67	16.835	x	x			1
13	37.85	18.925	x	x			1			13	27.31	13.655	x	x			1
14	25.83	12.915		1						14	18.86	9.43		1
15	34.24	17.12	x	x			1			15	31.71	15.855		1
16	30.96	15.48		1						16	29.33	14.665		1
17	34.38	17.19	x	x			1			17	35.02	17.51		1
18	30.39	15.195	x	x	x		1			18	42.01	21.005	1
19	33.77	16.885	1							19	30.25	15.125		1
20	38.11	19.055	1							20	21.84	10.92		1
Mean		15.7838	15	60	0	0	25			Mean		15.101	5	75	0	0	20
SD		2.16979								SD		4.42079
Max		19.055								Max		23.015
Median		15.825								Median		16.0125
Min		11.805								Min		7.69
Group PERIO					Failure Modes					Group PERIO-P					Failure Modes
	Fmax (N)	µSBS (Mpa)	coh dent	dent-adh sys	adh sys-resin	coh resin	mixed	Remarks			Fmax (N)	µSBS (Mpa)	coh dent	dent-adh sys	adh sys-resin	coh resin	mixed	Remarks
1	34.5	17.25		1						1	19.76	9.88		1
2	43.58	21.79	1							2	30.78	15.39		1
3	37.8	18.9		1						3	28.2	14.1		1
4	31.95	15.975	x	x			1			4	44.07	22.035	x	x			1
5	34.22	17.11		1						5	44.91	22.455		1
6	32.19	16.095	1							6	33.89	16.945		1
7	35.91	17.955	x	x			1			7	17.54	8.77		1
8	30.44	15.22		1						8	33.5	16.75		1
9	22.14	11.07		1						9	18.39	9.195		1
10	29.8	14.9		1						10	35.49	17.745		1
11	29.93	14.965		1						11	28.64	14.32		1
12	24.83	12.415		1						12	31.92	15.96		1
13	30.07	15.035		1						13	27.87	13.935		1
14	28.69	14.345		1						14	29.11	14.555	x	x			1
15	29.26	14.63		1						15	23.27	11.635		1
16	34.54	17.27	1							16	32.43	16.215		1
17	40.93	20.465	1							17	31.15	15.575		1
18	27.57	13.785		x	x		1			18	25.31	12.655	x	x			1
19	25.12	12.56	x	x	x		1			19	36.16	18.08		1
20	29.16	14.58	1							20	31.05	15.525		1
Mean		15.8157	25	55	0	0	20			Mean		15.086	0	85	0	0	15
SD		2.6535								SD		3.62808
Max		21.79								Max		22.455
Median		15.1275								Median		15.4575
Min		11.07								Min		8.77
